# Supplementary material for: Identification and evaluation of reliable reference genes for quantitative real-time PCR analysis in tea plants under differential biotic stresses
Source: Sci Rep. 2020 Feb 12;10:2429. doi: 10.1038/s41598-020-59168-z (PMC7015943; doi:10.1038/s41598-020-59168-z)
Supplement: Supplementary file 2 — Dataset 1. [file 41598_2020_59168_MOESM2_ESM.xlsx]

## Sheet: Leaf
	EF1	CLATHRIN1	ACTIN1	GAPDH1	SAND1	TIP41	UBC1	PTB1	TUA1	TBP	MYC2
S1	17.035	22.84	17.87	17.875	22.495	21.895	20.28	22.13	17.535	22.87	26.07
S2	19.6	25.43	20.12	20.1	24.815	24.27	22.735	24.615	19.81	25.15	29.01
S3	21.855	27.805	22.53	22.52	27.075	26.62	25.085	27.005	22.33	27.39	31.13
S4	24.27	30.24	24.625	24.84	29.555	28.94	27.57	29.29	24.67	29.86	33.71
S5	26.66	32.85	26.385	27.09	31.855	31.17	29.66	31.355	27.11	32.605	35.22
0-L-1	16.3	22.78	18.56	18.17	23.83	21.47	20.58	21.15	16.92	23.42	26.52
0-L-2	16.94	22.99	18.87	18.52	23.81	21.69	20.62	21.58	17.56	23.7	27.26
0-L-3	17.01	22.74	18.23	17.75	23.14	21.27	20	21.65	17.26	22.63	26.28
0-L-4	16.62	22.82	18	17.69	23.3	21.72	20.14	21.93	17.25	22.95	26.44
2-L-1	16.69	22.86	17.76	17.29	22.88	21.12	19.69	21.91	16.95	22.8	26.51
2-L-2	17.34	22.84	18.22	17.65	23.25	21.6	19.99	22.19	17.53	22.97	26.03
2-L-3	17.01	22.72	17.93	17.49	22.86	21.52	19.82	21.93	17.24	22.71	25.64
2-L-4	17.3	22.94	18.34	17.67	22.97	21.49	19.91	21.86	17.54	22.78	26.13
4-L-1	16.78	23.09	17.64	17.56	22.94	21.34	20.32	21.94	17.53	23.06	25.83
4-L-2	17.46	23.3	18.2	17.98	23.05	21.23	20.6	22	18.06	23.31	25.3
4-L-3	17.48	23.15	18.03	17.68	23.16	21.94	20.2	21.75	17.74	23.2	25.73
4-L-4	16.89	22.79	17.72	17.23	22.54	21.03	19.99	21.75	17.56	22.88	24.55
6-L-1	17.09	23.44	17.71	17.63	23.17	21.92	20.64	22.39	17.82	23.58	25.04
6-L-2	16.95	22.99	17.68	17.18	23.08	21.69	20.19	22.05	17.7	23.47	25.31
6-L-3	17.07	22.69	17.49	17.01	23.02	21.92	20.1	21.91	17.54	23.29	25
6-L-4	17.11	23.14	17.96	17.47	23.48	22.13	20.52	22.2	17.86	23.81	25.53
8-L-1	17.69	23.29	17.86	18.02	23.23	22.11	20.82	22.53	18.46	23.83	25.72
8-L-2	17.93	23.11	18.18	18.08	23.3	22.01	20.68	22.43	18.54	24.02	25.54
8-L-3	17.31	23.1	17.77	17.89	22.95	21.7	20.69	22.48	18.15	23.63	24.77
8-L-4	17.96	23.58	18.58	18.51	23.72	22.05	21	22.74	18.9	24.16	25.79
10-L-1	16.48	22.57	16.81	17.69	22.86	21.7	20.23	22.06	17.9	23.04	24.63
10-L-2	17.18	22.75	17.35	17.71	23.11	22.02	20.34	22.47	18.02	23.17	24.79
10-L-3	17.32	23.06	17.56	17.75	23.24	22.61	20.91	22.76	18.18	23.47	25.09
10-L-4	17.14	22.93	17.68	17.84	23.24	22	20.64	22.66	18.2	23.26	25.33
12-L-1	17.14	22.82	18.28	17.78	23.57	22.53	20.37	23.04	18.04	23.54	26.02
12-L-2	16.92	22.94	18.08	17.64	23.51	22.44	20.2	22.82	17.95	22.9	26.43
12-L-3	17.79	23.55	18.86	18.29	24.3	23.07	20.99	23.84	18.74	23.9	26.52
12-L-4	17.94	23.56	18.61	18.34	24.22	22.93	20.94	23.45	18.53	23.65	26.21
14-L-1	17.43	23.72	18.67	18.3	24.31	23.01	21.14	23.92	18.48	23.66	25.43
14-L-2	17.89	24.1	18.86	18.76	25.02	23.21	21.36	23.97	19.07	24.32	25.69
14-L-3	17.56	23.68	18.36	18.26	24.69	22.84	21.09	23.76	18.48	23.98	25.34
14-L-4	17.02	23.09	17.73	17.8	23.84	22.57	20.76	22.97	17.79	23.01	25.62
16-L-1	16.66	22.88	17.61	17.68	23.5	21.85	20.14	22.9	17.32	22.91	25.58
16-L-2	16.54	22.69	17.59	17.63	23.25	21.76	20.1	22.58	17.14	22.58	24.34
16-L-3	16.63	22.71	17.66	17.71	23.21	21.87	20.32	22.48	17.47	22.61	24.32
16-L-4	17.24	23.18	18.06	18.11	23.93	22.06	20.68	22.76	17.46	23.01	25.48
18-L-1	17.33	23.53	17.76	18.07	23.89	22.71	21.17	23.54	17.89	23.61	24.95
18-L-2	18.27	23.86	18.83	18.99	24.87	23.05	21.57	23.68	18.51	24.24	26.18
18-L-3	17.97	23.68	18.71	18.65	24.27	22.78	21.62	24.15	18.91	23.89	25.55
18-L-4	18.17	23.7	18.73	18.73	24.55	22.8	21.18	23.51	18.1	23.99	25.31
20-L-1	18.67	24.09	18.78	18.77	24.29	22.86	21.46	23.47	18.7	24.03	27.08
20-L-2	18.11	23.85	18.33	18.48	23.98	22.78	21.2	23.23	18.76	23.96	26.66
20-L-3	17.99	23.75	18.5	18.59	23.97	22.47	21.16	23.02	18.48	23.74	26.05
20-L-4	17.7	23.7	18.08	18.05	23.85	22.6	20.91	23.03	18.21	23.71	26.53
22-L-1	17.24	23.32	17.93	17.71	23.26	22.07	20.58	22.56	17.73	23.44	25.04
22-L-2	17.61	23.48	17.91	18.09	23.56	22.21	20.61	22.53	17.84	23.35	25.52
22-L-3	17.6	22.7	17.86	17.98	23.5	22.18	20.19	22.17	18.04	23.29	25.76
22-L-4	17.25	23.84	17.74	17.83	23.44	22.82	20.68	22.71	17.68	23.63	26.64
	EF1				CLA				ACT				GAPDH				SAND
2.79588	17.01	17.06	17.035		22.79	22.84	22.84		17.83	17.91	17.87		17.82	17.93	17.875		22.46	22.53	22.495
2.09691	19.56	19.64	19.6		25.43	25.29	25.43		20.11	20.13	20.12		20.01	20.19	20.1		24.79	24.84	24.815
1.39794	21.87	21.84	21.855		27.84	27.77	27.805		22.34	22.72	22.53		22.42	22.62	22.52		27.04	27.11	27.075
0.69897	24.27	24.27	24.27		30.47	30.51	30.24		24.61	24.64	24.625		24.81	24.87	24.84		29.54	29.57	29.555
0	26.74	26.58	26.66		32.85	33.14	32.85		26.31	26.46	26.385		27.05	27.13	27.09		31.87	31.84	31.855
	TIP				UBC				PTB				TUA				TBP
2.79588	21.89	21.9	21.895		20.35	20.21	20.28		22.26	22	22.13		17.47	17.6	17.535		22.99	22.75	22.87
2.09691	24.08	24.46	24.27		22.66	22.81	22.735		24.65	24.58	24.615		19.8	19.82	19.81		25.3	25	25.15
1.39794	26.54	26.7	26.62		25.02	25.15	25.085		26.99	27.02	27.005		22.18	22.48	22.33		27.34	27.44	27.39
0.69897	28.85	29.03	28.94		27.6	27.54	27.57		29.52	29.06	29.29		24.67	24.67	24.67		29.91	29.81	29.86
0	31.61	30.73	31.17		29.66	29.66	29.66		31.18	31.53	31.355		27.17	27.05	27.11		32.29	32.92	32.605
		MYC2
	2.79588	26.07
	2.09691	29.01
	1.39794	32.55
	0.69897	33.88
	0	35.14

## Sheet: Stem
	EF1	CLATHRIN1	ACTIN1	GAPDH1	SAND1	TIP41	UBC1	PTB1	TUA1	TBP	MYC2
S1	16.085	21.32	16.93	16.53	22.175	20.85	19.065	21.53	15.515	22.08	25.33
S2	18.705	23.935	19.205	19.1	24.535	23.37	21.55	23.855	18.08	24.63	27.98
S3	20.875	26.01	21.56	21.175	26.7	25.485	23.41	26.025	20.235	26.67	30.57
S4	22.755	27.995	23.815	23.39	28.7	27.64	25.95	28.175	22.245	28.81	32.51
S5	25.565	30.865	25.675	25.765	31.155	29.865	28.23	30.885	24.965	31.495	34.4075
0-S-1	16.12	21.05	15.91	15.49	21.55	20.76	18.91	21.44	15.3	20.51	24.16
0-S-2	16.75	21.65	17.17	16.82	22.12	21.07	19.52	21.57	15.82	22.09	25.35
0-S-3	16.48	21.62	16.96	16.61	21.99	20.94	19.09	21.51	15.62	21.72	25.25
0-S-4	16.63	21.77	17.23	16.91	22.14	21.09	19.2	21.64	15.91	22.21	24.65
2-S-1	15.91	21.32	16.74	16.71	21.98	20.5	19	21.56	15.56	21.91	24.09
2-S-2	16.15	21.45	16.88	16.82	22.05	20.87	18.85	21.43	15.77	22.17	24.18
2-S-3	16.51	22.16	17.24	17.35	22.54	21.63	20.5	21.86	16.44	22.27	24.11
2-S-4	16.23	21.52	17.07	17.01	21.98	20.8	18.99	21.59	15.76	22.05	23.97
4-S-1	16.24	21.28	16.48	16.06	21.92	20.73	19.08	21.52	15.32	21.74	23.34
4-S-2	16.28	21.77	16.86	16.68	22.18	20.57	19.19	21.51	15.9	21.97	24.16
4-S-3	16.21	21.61	16.71	16.54	22.22	21.07	19.23	21.7	15.76	22.06	23.66
4-S-4	16.54	21.98	16.78	16.65	22.31	20.95	19.27	21.66	16.12	21.79	23.67
6-S-1	16.28	21.68	16.85	16.77	22.43	21.17	19.34	21.75	15.98	22.35	24.6
6-S-2	15.96	21.34	16.92	16.94	22.14	20.93	19.11	21.61	15.85	22.22	25.32
6-S-3	16.34	21.91	17.76	16.52	22.45	21.29	19.28	22.3	16.16	21.845	24.32
6-S-4	15.91	21.14	16.67	16.66	21.9	20.59	18.74	21.21	15.64	21.94	24.95
8-S-1	16.52	21.57	16.93	16.69	22.13	21.12	19.19	21.5	15.92	22.45	23.25
8-S-2	16.03	21.2	16.73	16.36	21.9	20.84	18.78	21.08	15.58	21.99	24.02
8-S-3	16.61	21.71	17.1	16.73	22.09	21.13	19.48	21.56	16.03	22.47	23.26
8-S-4	16.29	21.31	16.71	16.55	22.08	20.79	18.96	21.6	15.81	22.28	22.67
10-S-1	16.82	21.7	17.68	16.98	22.09	21.31	19.44	21.42	16.25	22.55	23.01
10-S-2	17.2	22.8	18.77	18.03	22.65	22.22	19.96	22.57	16.91	23.33	23.32
10-S-3	16.32	21.69	17.1	17	21.88	21.05	19.45	21.48	16.08	22.33	23.96
10-S-4	16.89	21.86	17.2	20.74	22.32	21.51	19.34	21.71	16.43	22.69	23.34
12-S-1	15.83	21.76	16.77	16.21	22.58	21.63	19.05	21.99	15.82	22.01	24.8
12-S-2	15.93	22.835	16.385	16.525	22.75	22.125	19.55	22.62	15.98	21.87	25.45
12-S-3	15.34	21.62	16.43	16.06	22.32	21.46	18.78	21.72	15.7	21.91	24.29
12-S-4	16.16	22.03	17.13	16.49	22.9	21.8	19.14	22.17	15.87	22.23	23.42
14-S-1	15.53	21.57	17.66	16.19	22.62	21.48	18.97	22.24	15.69	21.96	23.63
14-S-2	15.86	22.08	18.62	21.88	22.86	21.87	19.47	22.65	16.07	22.46	24.06
14-S-3	15.72	21.76	18.31	18.65	22.7	21.77	19.37	23.1	15.93	22.0975	24.53
14-S-4	15.17	21.44	17.29	22.01	22.56	21.5	18.94	22.25	15.47	22.2	24.51
16-S-1	14.81	20.92	16.17	15.78	22.42	21.47	19.27	22.3	15.6	20.3	24.02
16-S-2	15.64	21.43	16.77	16.57	22.35	21.25	19.26	22.11	15.6	21.75	23.52
16-S-3	15.44	21.2	16.53	16.45	22.25	21.05	19.22	22.06	15.27	21.58	22.85
16-S-4	13.9	20.43	16.91	15.89	22.83	21.83	19.54	21.86	15.54	20.6	22.79
18-S-1	15.3	20.99	16.71	16.18	22.67	21.58	19.55	21.66	15.31	21.07	24.56
18-S-2	15.66	21.46	16.72	16.49	22.53	21.55	19.21	22.17	15.72	22.11	23.49
18-S-3	15.73	21.51	16.62	16.675	22.51	21.29	19.3	22.2	15.95	22.3	24.48
18-S-4	14.96	20.89	16.27	16.09	22.17	20.95	18.93	21.62	15.12	21.85	24.19
20-S-1	16.82	21.71	17.45	17.03	22.83	21.67	19.26	22.15	15.97	22.18	24.27
20-S-2	16.99	21.25	17.66	17.02	22.73	21.6	18.69	22.47	16.1	22.27	24.68
20-S-3	16.55	21.71	17.23	16.89	22.48	21.15	19.3	21.98	16.12	22.14	23.51
20-S-4	16.67	21.87	17.52	16.99	22.74	21.57	19.18	22.16	16.14	22.18	23.92
22-S-1	16.91	22.08	17.69	17.11	22.48	21.2	19.58	21.94	16.06	22.68	24.17
22-S-2	17.62	22.46	18.14	17.94	22.83	21.68	20.05	22.24	16.59	23.43	25.27
22-S-3	16.96	21.97	17.67	17.55	22.46	21.25	19.65	21.62	16.14	22.71	24.65
22-S-4	16.99	21.92	17.85	17.55	22.48	21.33	19.27	21.84	15.74	22.54	24.31
	EF1				CLATHRIN				ACT				GAPDH				SAND
2.79588	16.03	16.14	16.085		21.15	21.49	21.32		16.86	17	16.93		16.44	16.62	16.53		22.2	22.15	22.175
2.09691	18.66	18.75	18.705		23.86	24.01	23.935		19.18	19.23	19.205		19.12	19.08	19.1		24.61	24.46	24.535
1.39794	20.81	20.94	20.875		25.9	26.12	26.01		21.56	21.56	21.56		21.09	21.26	21.175		26.67	26.73	26.7
0.69897	22.72	22.79	22.755		27.99	28	27.995		23.82	23.81	23.815		23.34	23.44	23.39		28.91	28.49	28.7
0	25.47	25.66	25.565		30.93	30.8	30.865		25.61	25.74	25.675		25.7	25.83	25.765		31.17	31.14	31.155
	TIP				UBC				PTB				TUA				TBP
2.79588	20.73	20.97	20.85		19.04	19.09	19.065		21.62	21.44	21.53		15.47	15.56	15.515		22.11	22.05	22.08
2.09691	23.26	23.48	23.37		21.47	21.63	21.55		23.83	23.88	23.855		18.13	18.03	18.08		24.52	24.74	24.63
1.39794	25.47	25.5	25.485		23.2	23.62	23.41		25.91	26.14	26.025		20.41	20.06	20.235		26.66	26.68	26.67
0.69897	27.61	27.67	27.64		25.95	25.95	25.95		28.06	28.29	28.175		22.26	22.23	22.245		28.75	28.87	28.81
0	30.1	29.63	29.865		28.19	28.27	28.23		30.85	30.92	30.885		25.07	24.86	24.965		31.67	31.32	31.495
		MYC2
		25.33
		27.98
		30.57
		32.51
		34.4075

## Sheet: Root
	EF1	CLATHRIN1	ACTIN1	GAPDH1	SAND1	TIP41	UBC1	PTB1	TUA1	TBP	MYC2
S1	18.71	24.39	19.69	20.005	24.055	22.26	21.96	23.15	19.89	23.56	25.67
S2	21.33	26.84	21.94	22.42	26.475	24.685	24.4	25.67	22.465	25.955	28.67
S3	23.665	29.005	24.05	24.69	28.695	26.805	26.67	27.975	24.88	28.175	31.2
S4	25.865	31.42	26.03	26.9	31.005	28.995	29.035	30.37	27.125	30.89	33.08
S5	28.395	33.775	28.74	29.315	33.56	31.1	31.43	32.98	29.515	32.49	35.66
0-R-1	18.87	23.97	17.81	20.09	24.12	22.11	21.8	23.65	20.73	23.73	24.05
0-R-2	18.56	24.24	17.33	19.92	24.14	22.46	22.05	23.49	21.01	23.88	24.79
0-R-3	18.55	24.06	17.6	20.26	23.84	22.43	22.09	23.17	20.91	23.63	24.58
2-R-1	22.01	25.83	18.01	24.66	26.26	24.56	24.91	24.8	24.47	27.26	23.82
2-R-2	19.27	24.66	19.71	21.04	24.14	22.54	22.85	23.1	22.81	23.95	25.65
2-R-3	21.49	23.82	19.02	19.32	23.17	21.87	22.03	23.68	19.13	23.08	24.6
4-R-1	19.59	24.93	17.58	20.98	23.59	21.85	22.85	22.66	21.96	24	25.69
4-R-2	18.76	23.99	17.55	19.91	24.22	22.57	21.55	22.85	20.43	24.12	24.98
4-R-3	18.11	24.01	17.43	19.49	23.12	21.74	21.88	22.65	19.76	23.15	24.71
6-R-1	18.59	24.4743	19.06	19.92	23.72	22.06	22.66	22.96	20.6543	23.49	24.74
6-R-2	18.93	23.84	19.65	20.5	23.84	22.21	22.43	23	21.71	23.72	25.12
6-R-3	17.6	23.72	18.64	18.55	23.51	21.69	21.68	22.87	19.5	23.09	24.82
8-R-1	18.44	24.22	17.46	19.72	23.54	21.98	22.05	22.88	20.81	23.32	25.2
8-R-2	18.4317	24.0617	19.32	19.62	23.8617	22.32	21.75	22.8317	20.55	23.68	24.44
8-R-3	18.19	23.86	17.52	19.83	23.76	21.94	21.7	22.91	20.88	23.76	24.87
10-R-1	18.7	24.54	17.46	20.05	23.55	21.94	22.15	22.79	21.15	23.44	24.94
10-R-2	18.81	24.56	19.32	20.48	24.57	21.94	22.55	23.53	22.4	23.8	24.77
10-R-3	20.05	25.1	20.53	22.11	25.45	23.24	23.17	24.89	23.21	25.86	26.05
12-R-1	18.56	24.14	17.61	19.74	23.94	21.97	21.86	23.45	19.66	23.71	25.1
12-R-2	17.85	23.18	17.3	18.79	23.23	21.21	20.8	22.75	18.59	22.98	24.27
12-R-3	17.87	23.59	17.5	19.02	23.69	21.92	21.02	23.06	18.78	23.43	24.77
14-R-1	18.95	23.81	17.68	19.9	24.08	22.04	21.81	23.25	19.46	24.24	25.79
14-R-2	19.16	24.29	19.5	19.66	24.3	22.01	21.85	23.87	19.23	24.07	25.27
14-R-3	18.71	24.07	19.12	19.7	23.93	22.04	21.77	23.94	19.77	24.23	25.09
16-R-1	19.44	25.52	17.73	20.82	24.65	23.09	23.23	24.06	21.74	24.79	25.81
16-R-2	18.69	24.7	17.61	19.96	24.35	22.71	22.25	24.08	20.24	24.14	24.63
16-R-3	19.02	24.79	17.61	20.26	24.11	21.87	22.34	22.98	21.61	23.9	24.7
18-R-1	20.33	25.13	17.75	21.64	25.22	23.78	23.01	24.03	22.04	25.53	26.46
18-R-2	19	24.68	19.19	19.97	24.57	22.58	22.66	23.94	21.01	24.29	25.15
18-R-3	18.72	24.06	19.22	19.88	24.85	21.96	21.9	23.54	19.99	24.44	24.65
20-R-1	19.52	23.99	17.71	20.8	24.3	22.29	22.16	23.16	21	24.29	24.97
20-R-2	19.6	24.59	17.62	20.67	24.1	22.21	22.52	23	21.54	24.08	25.8
20-R-3	17.86	23.55	17.44	19.48	23.33	22.21	21.56	22.74	19.46	23.34	24.43
22-R-1	18.84	24.24	17.47	20.16	23.87	22.69	22.1	22.96	20.83	23.71	25.1
22-R-2	19.27	24.42	19.03	20.14	23.81	21.85	22.31	22.91	21.74	23.98	25.25
22-R-3	19.12	23.98	18.8	20.31	24.22	21.82	22.1	23.09	22.08	23.86	24.98
	EF1				CLA				ACT				GAPDH				SAND
2.79588	18.72	18.7	18.71		24.29	24.49	24.39		19.69	19.69	19.69		20.03	19.98	20.005		24.1	24.01	24.055
2.09691	21.33	21.33	21.33		26.8	26.88	26.84		21.94	22.01	21.975		22.54	22.3	22.42		26.51	26.44	26.475
1.39794	23.67	23.66	23.665		29.08	28.93	29.005		24.05	24.19	24.12		24.64	24.74	24.69		28.8	28.59	28.695
0.69897	25.81	25.92	25.865		31.3	31.54	31.42		26.03	25.93	25.98		26.9	26.9	26.9		31.09	30.92	31.005
0	28.47	28.32	28.395		34.3	33.25	33.775		28.74				29.44	29.19	29.315		34.62	32.5	33.56
	TIP				UBC				PTB				TUA				TBP
2.79588	22.28	22.24	22.26		21.91	22.01	21.96		23.2	23.1	23.15		19.83	19.95	19.89		23.48	23.64	23.56
2.09691	24.69	24.68	24.685		24.34	24.46	24.4		25.71	25.63	25.67		22.41	22.52	22.465		25.93	25.98	25.955
1.39794	26.84	26.77	26.805		26.7	26.64	26.67		27.91	28.04	27.975		24.95	24.81	24.88		28.18	28.17	28.175
0.69897	29.08	28.91	28.995		29	29.07	29.035		30.43	30.31	30.37		27.12	27.13	27.125		30.86	30.92	30.89
0	31.56	30.64	31.1		31.5	31.36	31.43		32.98	33.21	32.98		29.81	29.22	29.515		32.45	32.53	32.49
		MYC2
		25.67
		28.67
		31.2
		33.08
		35.66

## Sheet: JA
	EF1	CLATHRIN1	ACTIN1	GAPDH1	SAND1	TIP41	UBC1	PTB1	TUA1	TBP	OPR3
S1	17.595	22.965	17.82	17.57	23.305	22.545	21.105	23.585	17.77	23.49	22.42
S2	18.935	24.715	19.56	18.96	24.655	24.44	22.575	25.3	19.1	24.98	24.77
S3	21.6	27.69	21.985	22.06	27.145	26.8	25.165	27.77	21.8	27.415	26.32
S4	24.06	29.335	24.58	24.63	29.535	29.76	27.71	30.44	24.415	29.635	29.52
S5	26.44	32.32	26.785	26.96	31.98	31.99	30.095	32.68	26.645	32.465	31.31
0.5hCK-1	18.08	22.32	17.32	17.47	22.8	22.09	18.9	23.09	17.31	23.03	22.99
0.5hCK-2	17.74	22.01	16.95	17.11	22.55	22.12	18.6	23.21	17.07	22.9	23.5
0.5hCK-3	17.55	22.21	17.47	17.52	22.55	22.09	18.81	23.16	17.43	23.09	24.03
0.5hCK-4	17.64	22.09	16.99	17.29	22.58	22.16	18.53	22.95	16.73	23.14	23.88
0.5hCK-5	17.32	21.98	17.1	17.82	22.89	21.97	18.9	22.85	16.81	22.25	23.64
0.5hJA-1	17.13	22.14	16.93	17.24	22.45	21.93	18.77	23.1	17.21	22.63	23.69
0.5hJA-2	17.27	22.07	17.04	17.28	22.31	21.85	18.61	22.82	17.11	22.48	23.88
0.5hJA-3	17.64	22.28	17.56	17.5	22.7	22.09	18.95	22.97	16.96	22.68	23.87
0.5hJA-4	17.77	22.61	17.57	17.65	22.98	22.44	18.94	23.19	17.44	22.81	24.57
0.5hJA-5	17.22	22.06	16.98	17.45	21.29	22.16	18.79	23.16	17.44	22.81	23.98
1.5hCK-1	17.65	22.72	17.9	17.78	23.18	22.28	19.27	23.11	18.34	23.3	24.94
1.5hCK-2	16.76	22.08	17.05	17.09	22.5	22.2	18.8	23.21	17.71	22.47	24.12
1.5hCK-3	16.84	22.08	16.94	17.53	22.29	22.03	18.65	23.1	16.73	22.58	23.97
1.5hCK-4	16.78	22	17.04	17.22	22.66	21.85	18.65	22.75	17.01	22.25	24.03
1.5hCK-5	16.94	22.06	17.25	17.3	22.8	22.01	18.7	22.98	17.06	22.73	24.18
1.5hJA-1	17.49	22.46	17.53	17.61	22.85	22.27	19.24	23.35	16.89	22.78	24.77
1.5hJA-2	17.23	22.18	17.12	17.58	22.29	22.11	18.72	23.12	16.98	22.58	23.93
1.5hJA-3	17.51	22.34	17.58	17.72	22.51	22.16	18.97	23.1	16.96	22.57	24.09
1.5hJA-4	17.42	22.17	17.34	17.69	22.67	22	18.95	22.88	16.74	22.42	24.52
1.5hJA-5	17.19	22.29	17.31	17.33	22.59	22.23	18.91	23.34	17.44	22.93	24.46
3hCK-1	17.13	22.78	17.71	17.51	23.01	22.2	18.9	23.19	17.08	22.85	24.23
3hCK-2	16.87	22.16	17.14	17.3	22.79	22.08	18.78	23.02	16.84	22.51	23.86
3hCK-3	17.05	22.29	17.42	17.46	22.84	22.21	18.91	23.15	17.15	22.64	24.05
3hCK-4	17.26	22.03	17.09	17.42	22.47	21.96	18.84	22.84	17.24	22.62	24.12
3hCK-5	17.29	22.34	17.44	17.61	22.81	22.34	18.97	23.23	16.84	23.01	24.51
3hJA-1	16.91	22.31	18.35	17.5	22.56	22.22	18.87	23.15	16.83	22.6	24.04
3hJA-2	17.44	22.35	17.69	17.63	22.81	22.46	19.19	23.56	17	22.73	24.21
3hJA-3	16.67	22	16.89	17.14	22.11	21.86	18.65	22.93	16.76	22.64	23.56
3hJA-4	17.02	22.61	17.1	17.68	22.65	22.44	19.25	23.67	17.16	22.72	24.08
6hCK-1	17.18	22.53	17.24	17.32	22.65	21.85	18.83	23.02	16.52	22.78	24.79
6hCK-2	16.97	22.48	17.26	17.32	22.58	21.91	18.88	23.12	16.53	22.69	23.44
6hCK-3	17.21	22.02	17.53	17.51	22.51	21.76	18.94	22.65	17.08	22.78	23.54
6hCK-4	17.29	22.69	17.71	17.61	22.88	22.2	19.2	23.04	17.46	23.03	23.69
6hCK-5	17.68	22.29	17.24	17.73	22.62	21.89	18.65	23.11	16.59	23.07	24.32
6hJA-1	17.54	22.6	17.73	17.86	22.7	22.12	19.25	23.13	17.22	23.03	23.43
6hJA-2	17.15	22.49	17.68	17.9	22.67	22.02	19.21	23.11	17.52	22.54	23.56
6hJA-3	17.64	22.83	17.56	17.85	22.64	22.51	19.51	23.62	16.98	22.96	22.46
6hJA-4	17.11	22.42	17.49	17.49	23.58	21.89	18.88	22.79	16.96	22.65	22.9
6hJA-5	17.31	22.49	17.21	17.5	22.15	21.76	19.12	22.87	16.65	22.73	23.19
12hCK-1	18.09	22.7	17.58	17.72	22.79	21.9	19.04	23.06	17.53	23.02	23.46
12hCK-2	17.65	22.65	17.55	17.72	22.86	22.05	19.33	23.11	16.93	23.43	23.34
12hCK-3	17.59	22.69	17.68	17.79	22.83	21.75	19.03	22.65	17.28	23.21	23.6
12hCK-4	17.45	22.34	17.14	17.49	22.63	21.65	18.63	22.64	16.51	22.95	24.08
12hCK-5	17.82	22.5	17.53	17.62	22.89	21.81	19.02	23.04	16.71	23.48	22.89
12hJA-1	17.51	22.86	17.54	17.88	22.76	21.76	19.15	23.05	18.03	23.05	23.7
12hJA-2	17.99	22.93	17.96	17.83	23.03	22.24	19.89	23.19	17.24	23.67	21.64
12hJA-3	17.53	23	17.56	17.48	22.48	21.61	19	22.68	17.16	22.99	23.45
12hJA-4	17.87	22.75	17.77	17.86	22.9	21.89	19.19	22.92	17.61	23.53	22.69
12hJA-5	17.82	22.66	18.02	18.09	22.8	22.01	19.26	22.95	17.27	23.32	23.1
24hCK-1	17.85	22.49	17.91	17.62	22.95	21.95	19.1	22.83	17.74	22.92	22.76
24hCK-2	17.76	22.61	17.64	17.42	22.73	22.48	18.89	23.3	17.56	23.01	23.89
24hCK-3	17.59	22.19	17.26	17.32	22.47	22.19	18.76	23.01	17.83	22.99	24.52
24hCK-4	17.72	22.45	17.54	17.34	22.62	22.17	19.07	23	17.48	22.99	23.75
24hCK-5	18.17	22.8	17.88	17.89	23.21	22.35	19.07	22.94	17.65	23.13	23.92
24hJA-1	17.71	22.66	17.58	17.77	22.63	22.72	19.21	24.34	17.66	23.46	24.87
24hJA-2	17.88	22.75	17.84	17.72	22.65	22.29	19.19	23.21	17.62	23.49	24.55
24hJA-3	17.66	22.74	17.84	17.58	22	22.46	19.07	23.2	17.74	23.08	23.95
24hJA-4	17.57	22.87	17.64	17.69	22.67	24.23	19.45	23.77	17.75	23.69	23.61
24hJA-5	17.6	22.69	17.53	17.47	22.2	22.23	18.99	23.23	17.65	22.91	23.58
48hCK-1	18.75	23.5	18.95	18.09	23.29	22.2	19.43	23.21	19.21	23.91	23.28
48hCK-2	18.41	22.53	17.97	17.84	22.89	22.21	19.28	22.87	17.77	23.41	25.28
48hCK-3	18.08	22.73	17.73	17.61	22.9	22.33	19.06	23.02	17.74	23.46	24
48hCK-4	18.33	22.66	17.91	17.72	22.83	22.17	18.9	22.81	17.86	23.31	24.23
48hCK-5	18.7	22.94	18.01	17.94	23.17	22.71	19.19	23.5	18.22	23.91	24.48
48hJA-1	18.62	23.32	18.6	18.14	23.11	22.53	19.64	23.46	18.34	23.85	24.54
48hJA-2	18.64	23.02	18.5	18.14	23.04	22.24	19.53	23.03	18.12	23.55	24.59
48hJA-3	18.44	22.94	18.34	18.07	22.78	22.45	19.31	23.5	18.27	23.66	24.27
48hJA-4	18.6	23.08	18.27	17.98	22.61	22.63	19.51	23.24	17.94	23.66	23.07
48hJA-5	18.69	22.98	18.32	18.29	22.85	22.21	18.59	22.99	18.2	23.76	23.75

## Sheet:  T. aurantii
	EF1	CLATHRIN1	ACTIN1	GAPDH1	SAND1	TIP41	UBC1	PTB1	TUA1	TBP	PAL
S1	18.86	24.59	19.515	19.385	24.02	24.44	22.335	24.425	19.43	25.48	23.41
S2	21.165	26.925	21.655	21.765	26.47	26.34	24.67	26.82	21.82	27.69	25.755
S3	23.605	29.125	23.885	23.925	28.23	28.71	27.045	29.14	24.085	30.255	28.07
S4	25.96	31.1	25.915	26.375	30.625	31.03	29.56	31.52	26.485	32.375	30.605
S5	28.465	33.79	28.36	28.765	33.82	34.31	31.845	34.27	29.135	34.33	32.77
6hCK-1	16.74	25.3	17.16	18.68	25.33	24.49	21.44	23.63	17.73	24.51	20.88
6hCK-2	18.01	22.82	18.94	17.64	23.76	22.29	22.66	25.14	19.59	22.47	22.72
6hCK-3	16.91	23.61	17.43	19.69	23.1	24.68	21.26	23.44	18.3	24.88	20.34
6hCK-4	18.59	23.01	18.15	19.01	26.09	22.33	23.48	26.47	20.76	23.23	21.94
6hT.a-1	17.57	24.17	18.2	18.46	23.53	23.73	22.34	24.71	18.8	23.89	22.17
6hT.a-2	17.46	23.99	17.88	18.44	23.68	23.44	21.86	24.08	18.74	23.59	22.28
6hT.a-3	17.58	23.86	18.26	18.49	24.14	23.77	22.03	24.01	18.34	23.03	23.02
6hT.a-4	17.74	23.49	17.62	18	24.97	22.68	22.23	25.26	19.45	22.8	22.1
12hCK-1	17.93	22.84	17.73	17.93	24.26	22.11	21.58	23.76	18.24	22.74	22.65
12hCK-2	17.59	23.8	17.79	17.96	22.78	22.87	20.95	22.78	17.66	23.66	19.63
12hCK-3	18.25	23.67	17.84	17.9	24.17	22.75	21.96	23.68	18.46	23.8	22.58
12hCK-4	17.79	24.32	19.07	18.91	24.07	25.11	21.57	23.96	18.05	25.23	22.13
12hT.a-1	17.99	23.87	18.2	18.51	23.65	23.66	22.16	23.93	18.53	23.67	23.16
12hT.a-2	18.06	23.66	17.87	18.03	24.16	23.18	21.85	23.64	18.66	23.65	22.35
12hT.a-3	17.69	24.31	18.18	18.51	24.43	23.75	22.23	23.95	18.64	23.59	22.44
12hT.a-4	18.29	23.64	18	18.15	23.23	23.14	21.09	23.06	17.77	23.5	20.85
24hCK-1	18.69	22.29	17.78	17.6	23.76	21.89	21.94	23.58	19.74	22.73	22.5
24hCK-2	18.07	23.42	17.74	17.7	23.33	22.59	21.48	23.48	19.31	24.12	20.89
24hCK-3	19.06	24.02	18.1	17.51	24.33	23.19	22.19	24.67	20.04	24.14	23.2
24hCK-4	18.25	23.27	17.9	17.62	23.79	22.71	21.73	24.21	18.99	23.54	20.34
24hT.a-1	18.81	23.57	18.52	18.44	24.44	22.95	22.53	24.82	20.01	24.19	22.97
24hT.a-2	18.74	23.73	18.46	18.13	23.92	22.99	22	24.5	20.27	24.44	21.9
24hT.a-3	18.43	23.53	17.88	17.81	24.18	22.9	21.96	24.54	19.72	23.82	22.63
24hT.a-4	17.92	23.49	18.67	18.28	23.18	22.8	21.31	23.68	18.71	24.25	21.13
48hCK-1	18.06	22.6	17.86	17.92	23.27	22.79	21.49	23.36	19.09	23.08	21.46
48hCK-2	18.27	23.56	18.19	18.05	23.21	22.7	21.12	23.48	19.46	23.96	20.13
48hCK-3	18.17	23.15	17.64	17.74	23.27	22.46	21.23	23.88	19.26	23.63	20.89
48hCK-4	17.64	25.21	18.59	20.68	22.81	24.99	20.75	23.23	18.92	25.76	20.72
48hT.a-1	17.8	22.97	17.54	17.66	23.18	22.26	21.47	23.24	18.94	23.59	21.64
48hT.a-2	17.75	23.87	18.01	17.86	23.22	23.02	21.46	23.6	18.94	23.83	21.99
48hT.a-3	18.81	23.18	17.73	18.03	24.61	23.79	22.62	24.42	20.43	23.04	22.15
48hT.a-4	18.74	22.96	17.92	17.79	24.16	22.19	22.18	24.33	19.9	23.17	21.59

## Sheet:  E. onukii
	EF1	CLATHRIN1	ACTIN1	GAPDH1	SAND1	TIP41	UBC1	PTB1	TUA1	TBP	PALc
S1	19.535	24.67	18.76	20.175	23.99	23.19	22.16	26.15	20.815	24.94	23.185
S2	21.885	27.15	21.67	22.615	26.415	25.79	24.535	27.46	23.165	27.61	25.465
S3	24.615	29.85	24.04	24.885	28.665	28.58	27.095	30.24	25.63	30.22	27.7
S4	26.66	31.53	26.58	27.175	31.285	30.91	29.105	32.15	27.9	32.015	30.385
S5	29.025	33.67	28.47	29.15	33.47	32.66	31.335	34.74	30.16	34.325	32.56
12hCK-2	18.78	24	18.9	18.93	23.68	22.8	21.04	24.89	19.46	24.16	23.65
12hCK-3	17.62	23.04	17.91	18.07	22.93	22.57	20.34	23.76	18.66	23.02	21.73
12hCK-4	18.8	23.43	18.75	18.59	23.82	22.82	20.52	23.84	18.78	23.75	21.97
12hCK-5	19.29	24.11	19.82	19.46	24.42	24.03	21.62	24.6	19.98	24.46	22.31
12hF-2	19.1	24.23	19.85	19.71	24.14	23.44	21.3	25.03	19.9	24.45	22.28
12hF-3	18.49	23.55	18.99	19.12	24.42	23.58	20.96	24.09	19.74	24.04	22.95
12hF-4	17.76	23.56	18.64	18.94	23.93	22.62	20.83	23.7	19.27	23.46	21.7
12hF-5	18.44	23.62	19.78	18.75	23.74	22.63	20.98	23.83	19.27	23.6	21.49
12hEF-2	19.32	24.44	20.06	20.05	24.52	23.96	22.02	25.96	20.91	23.97	23.08
12hEF-3	19.03	25.64	19.8	20.45	24.98	25.07	22.63	27.33	21.59	25.21	22.02
12hEF-4	17.82	21.56	19.05	18.73	23.81	23.45	20.8	26.05	20.08	23.69	21.18
12hEF-6	18.53	23.59	19.54	19.99	24.3	23.62	21.96	29.58	20.94	24.64	22.31
24hCK-1	19.45	23.83	19.54	19.59	24.06	22.92	21.67	24.11	18.84	25.09	24.21
24hCK-2	19.79	24.72	20.44	20.43	24.7	23.24	22.76	24.13	21.01	25.21	24.53
24hCK-4	19.55	24.68	20.43	19.91	23.9	22.95	21.95	23.74	19.75	24.83	22.77
24hCK-5	19.89	23.42	20.73	20.3	24.58	23.28	22.55	24.63	21.01	25.19	25.48
24hF-1	19.6	24.73	23.29	20.45	24.18	23.99	22.49	25.08	22.19	25.75	22.71
24hF-2	19.88	25.08	20.5	21.16	24.84	24.47	23.2	25.1	22.65	26.16	23.45
24hF-3	20.31	25.25	21.1	20.88	25.33	24.62	23.12	25.52	22.52	26.17	23.43
24hF-6	19.84	25.23	20.64	20.89	24.7	24.05	22.98	24.57	21.82	25.92	22.78
24hEF-1	19.56	25.28	19.83	20.16	24.13	23.32	22.03	23.4163	20.03	21.9163	22.34
24hEF-4	18.8	22.71	20.12	20.2	24.48	23.25	21.74	25.39	20.6	25.03	22.29
24hEF-5	19.24	23.75	20.56	20.08	24.57	23.02	21.73	23.93	20.56	24.56	22.5
24hEF-6	19.84	24.33	20.86	20.59	25.54	23.3	22.45	24.45	21.45	25.18	22.92
48hCK-1	19.19	24.19	19.83	19.5	24.21	23.3	22.3	24.11	20.22	24.59	24.66
48hCK-2	20.21	25.52	21.06	20.8	25.6	24.1	23.26	25.28	21.19	25.72	24.93
48hCK-3	19.14	23.83	19.22	19.5	23.92	22.8	21.63	23.97	18.7	24.5	23.96
48hCK-5	18.98	24	19.31	19.42	24.14	22.86	21.32	23.65	18.88	24.47	22.77
48hF-2	19.05	24.31	20.07	19.83	24.56	22.93	21.75	24.22	20.04	24.5	22.11
48hF-3	19.65	25.57	20.91	20.43	24.98	23.92	22.93	25.44	22.12	25.75	24.59
48hF-4	19.44	24.94	20	20.05	24.28	23.54	22.43	25.1	21.75	25.1	22.57
48hF-6	19.26	24.47	20.03	19.89	24.06	23.18	21.86	24.3067	20.79	24.89	22.68
48hEF-1	20.99	26.59	21.17	21.7	25.74	25.51	24.34	26.63	21.96	27.06	26.14
48hEF-4	19.84	24.95	20.75	20.58	24.77	24.03	23.09	25.26	21.95	25.6	23.28
48hEF-5	19.11	23.81	20.03	20.25	23.86	23.24	21.77	24.23	20.58	24.5	22.67
48hEF-6	19.82	24.43	20.56	20.84	23.99	23.47	22.13	24.19	21.86	25.06	23.68
72hCK-1	20.23	25.66	20.76	20.87	24.56	24.27	23.29	24.92	21.66	26.08	25.64
72hCK-3	20.31	25.25	20.21	20.76	25.13	23.94	22.64	25.54	20.49	25.93	25.13
72hCK-4	20.44	25.77	20.69	21.24	24.61	24.31	23.17	25.23	20.14	26.19	26.71
72hCK-6	20.34	24.9	20.86	20.96	25.06	24.12	23.01	25.48	21.87	25.83	25.81
72hF-3	19.64	24.56	20.42	20.03	23.85	23.18	22.07	24.57	20.87	24.99	22.8
72hF-4	19.34	24.63	26.77	20.46	24.15	23.09	22.2	24.23	20.76	24.91	22.32
72hF-5	19.19	24.67	19.8	20.07	24.04	23.05	21.83	24.18	20.75	24.68	21.91
72hF-6	19.55	25.76	19.84	20.17	24.1	22.93	22	23.77	19.89	24.89	23.48
72hEF-1	20.12	24.77	20.57	20.65	24.93	24.74	22.74	24.77	21.84	26.09	22.94
72hEF-3	21.26	25.29	22.51	22.24	27.89	25.78	24.44	25.47	22.96	28.23	25.46
72hEF-4	21.43	24.95	22.53	22.07	27.62	25.84	24.54	24.98	23.83	28.17	24.49
72hEF-5	20.24	24.7	21.12	20.86	25.91	24.31	23.04	25	21.58	26.11	23.11
4dCK-3	20.56	23.85	19.81	19.99	24.43	23.18	21.98	23.64	19.83	24.9	23.98
4dCK-4	19.72	24.62	20.31	20.11	25.04	23.23	21.87	23.89	19.9	25.16	24.54
4dCK-5	19.89	24.63	20.71	20.56	24.78	24.14	22.84	24.09	21.11	25.34	23.56
4dCK-6	19.75	24.32	20.57	20.19	24.54	23.63	22.08	24.1	20.87	25.29	23.87
4dF-2	20.33	25.24	21.91	21.27	25.22	24.53	23.17	24.93	21.82	26.3	24.26
4dF-3	20.14	25.83	20.99	20.67	25.2	23.82	22.69	24.79	21.34	26.08	24.03
4dF-4	20.03	25.32	21.25	20.82	24.67	23.97	23.02	24.82	21.71	26.05	23.75
4dF-5	20.74	24.99	21.15	21.48	25.54	25.54	23.78	25.09	22.74	26.61	24.5
4dEF-1	19.83	24.02	20.63	20.57	23.92	22.93	22.47	23.94	21.24	24.91	24.71
4dEF-2	19.05	23.69	19.95	19.98	23.75	22.54	21.66	23.01	20.46	24.44	23.74
4dEF-3	19.14	23.97	20.17	19.74	23.72	22.51	21.89	23.61	20.82	24.66	23.25
4dEF-6	20.22	24.74	20.55	20.74	24.33	23.46	22.59	24.44	20.72	25.87	24.69
5dCK-2	19.73	24.62	20.61	20.2	25.16	23.62	22.58	24.52	20.44	25.09	23.75
5dCK-3	20.85	24.74	21.21	21.42	26.13	24.28	23.16	24.67	21.75	26.61	25.48
5dCK-4	19.74	24.74	21.29	20.55	25.03	24.21	22.86	24.87	21.73	26.01	25.67
5dCK-5	19.7	24.82	21.62	20.13	24.88	23.44	22.16	24.37	19.98	25.11	24.59
5dF-1	19.56	24.47	20.19	20.28	24.47	23.34	22.51	24.74	20.66	25.57	23.74
5dF-3	19.81	24.7	20.56	20.65	25.06	23.83	22.77	24.14	21.61	25.86	24.97
5dF-4	20.03	24.97	20.34	20.76	25.54	23.81	22.71	24.91	20.67	25.57	24.11
5dF-5	20.04	24.87	20.75	20.79	25.45	23.84	22.99	24.68	20.84	26.03	23.91
5dEF-1	20.15	24.84	20.57	20.7	24.91	23.71	22.78	25.57	21.14	25.64	24.14
5dEF-2	19.45	23.72	19.61	19.49	24.29	22.92	21.71	24.45	19.52	24.88	22.34
5dEF-4	20	25.31	20.63	20.22	25.34	23.99	22.67	24.71	20.31	25.88	25.58
5dEF-5	19.92	25.5	20.66	20.43	24.23	23.6	22.8	24.28	20.78	25.75	24.43
6dCK-1	20.8	26.49	21.82	21.7	26.71	25.31	23.94	25.79	22.88	27.14	25.59
6dCK-3	20.55	25.49	21.29	21.1	25.69	24.21	22.98	24.32	22.06	26.2	25.91
6dCK-4	20.71	25.01	21.73	21.3	26.67	24.75	23.13	25.54	22.57	26.77	25.48
6dCK-5	20.34	25.27	21.05	20.9	25.75	24.56	22.66	26.6	21.45	26.22	25.21
6dF-1	19.84	24.68	20.66	21.14	24.85	23.49	22.5	24.02	20.93	25.48	24.55
6dF-2	19.41	25.15	20.34	19.95	24.43	23.15	21.77	23.83	19.97	25.16	23.96
6dF-4	19.53	24.56	20.52	20.66	24.51	22.94	22.47	25.71	20.85	24.87	25.16
6dF-5	20.15	25.17	19.87	20.8	25.18	23.87	22.86	26.12	21.54	25.6	24.01
6dEF-1	19.46	24.31	19.12	19.93	24.27	22.86	21.75	23.85	20.23	24.61	22.86
6dEF-2	20.26	24.91	20.63	20.68	25.3	24.42	22.83	25.49	21.51	25.96	24.46
6dEF-3	20.79	25.87	21.54	20.92	25.72	24.81	22.99	25.58	22.01	26.56	25.09
6dEF-4	21.18	26.64	22.16	20.97	26.87	25.05	23.34	25.74	22.52	27.46	25.85

## Sheet: E. oblique
	EF1	CLATHRIN1	ACTIN1	GAPDH1	SAND1	TIP41	UBC1	PTB1	TUA1	TBP	OPR3
S1	16.885	22.975	17.97	17.845	23.405	22.065	22.01	23.015	18.49	22.52	22.14
S2	19.59	25.39	19.93	20.505	25.725	24.425	23.58	25.35	21.64	25.01	24.43
S3	22.02	28.34	22	22.925	28.185	26.795	26.67	27.685	23.43	27.655	26.805
S4	24.32	30.12	24.16	25.095	30.655	29.21	28.32	30.43	25.88	29.75	29.21
S5	26.33	32.425	26.7	26.985	32.375	31.485	30.99	32.135	28.18	31.845	31.77
1.5h-CK-1	17.55	23.02	18.12	17.83	23.61	22.19	21.02	22.8	18.55	22.91	24.05
1.5h-CK-2	18.08	23.29	18.28	18.25	23.56	22.42	20.96	22.97	18.19	23.1	23.86
1.5h-CK-3	17.5	22.81	17.62	17.67	23.18	22.27	20.71	22.79	17.83	22.96	23.71
1.5h-W-1	17.17	22.87	17.8	18.32	23.94	22.3	21.11	23.01	18.78	23.01	20.27
1.5h-W-2	17.52	22.83	17.89	18.17	23.52	22.08	21	22.97	18.7	23	20.1
1.5h-W-3	18.04	23.22	18.47	18.92	24.09	22.71	21.32	23.48	19.29	23.81	21.51
1.5h-OS-1	17.3	23	18.25	18.33	24.18	22.69	22.3	22.99	18.85	23.49	21.53
1.5h-OS-2	17.17	22.66	17.94	18.19	23.3	22.29	21.24	22.77	19.06	22.89	20.16
1.5h-OS-3	17.52	23.17	17.96	18.51	23.62	22.6	21.44	23.24	19.5	23.06	20.17
3h-CK-1	17.61	23.26	18.12	17.16	23.76	22.29	21.33	22.83	17.57	23.05	24.16
3h-CK-2	17.86	23.3	17.72	16.25	23.8	22.47	21.5	22.76	17.75	22.95	24.64
3h-CK-3	17.99	23.04	18.15	17.32	23.47	22.03	21.04	22.7	17.48	22.88	24.14
3h-W-1	16.46	21.92	17.52	17.17	22.64	21.46	20.65	22.61	17.94	22.31	21.06
3h-W-2	17.52	23.42	18.47	17.68	23.81	22.48	21.15	23.76	19.18	23.05	22.32
3h-W-3	16.82	22.44	17.85	17.21	22.9	21.66	20.71	23	18.2	22.54	21.03
3h-OS-1	17.48	23	18.31	18.99	23.52	22.04	21.26	23.31	18.95	23.04	21.12
3h-OS-2	16.76	22.46	17.83	18.47	22.98	21.53	20.96	22.76	18.78	22.07	21.21
3h-OS-3	17.83	23.5	18.68	19.14	24.01	22.54	21.49	23.74	20.13	23	22.34
6h-CK-2	18.11	23.65	18.89	18.61	24.43	22.71	21.7	23.1	18.63	23.9	24.54
6h-CK-3	17.22	22.62	17.65	17.87	22.95	21.82	20.52	22.43	16.56	22.62	23.2
6h-CK-4	18.05	23.86	18.41	18.55	23.78	23.08	21.58	23.8	18.08	23.59	23.91
6h-W-1	16.69	22.65	18.02	18.26	23.31	21.8	20.84	22.63	19.13	22.79	21.49
6h-W-2	16.5	22.46	17.65	17.99	22.95	21.72	20.35	22.74	18.19	22.55	21.61
6h-W-3	16.95	23.71	19.44	19.61	23.61	22.98	21.52	24.25	19.94	24.54	23.19
6h-OS-1	18.17	23.75	19.29	18.59	24.73	22.77	21.91	23.7	19.59	24.19	23.5
6h-OS-2	16.91	22.79	18.19	18.7	23.47	22.06	21.14	23.05	18.8	22.8	22.56
6h-OS-3	17.26	23.43	18.08	18.69	23.7	23.14	21.76	24.02	19.01	23.65	22.95
12h-CK-1	17.25	23.04	17.77	17.99	23.69	21.81	20.91	22.54	17.73	22.81	23.69
12h-CK-3	18.31	23.88	18.26	18.25	24	22.8	21.37	23.68	18.1	23.9	25.05
12h-CK-4	18.23	23.86	18.46	18.68	24.17	22.6	21.67	23.58	18.22	23.8	23.75
12h-W-1	16.59	23.43	18.12	17.73	23.24	22.23	20.96	23.22	18.65	22.9	21.78
12h-W-2	16.24	23.1	17.71	17.27	23.01	22.08	20.82	22.81	17.97	22.34	21.58
12h-W-3	17.74	22.99	18.24	18.29	23.55	22.04	20.8	22.75	17.89	23.28	22.27
12h-OS-1	17.45	23.45	18.69	18.72	23.93	22.04	21.17	22.89	18.79	23.48	22.56
12h-OS-2	16.19	22.79	17.89	17.31	23.01	21.75	20.98	22.36	18.53	22.91	21.98
12h-OS-3	16.27	23.63	17.99	17.19	23.35	22.51	21.3	23.41	18.63	23.02	22.27
24hCK-1	17.86	22.99	17.48	17.58	22.91	22.07	19.84	22.9	18.64	23.2	24.51
24hCK-2	16.9	22.25	17.36	17.05	22.59	21.06	19.71	21.83	18.02	22.27	23.94
24hCK-5	16.88	22.6	17.33	17.1	22.66	21.1	19.6	22.45	17.92	22.5	24.23
24hW-1	16.59	22.6	17.24	17.17	22.26	21.02	19.31	22.33	18.28	21.86	23.3
24hW-2	16.63	23.12	17.82	17.74	23.12	21.83	20.51	23.26	19.24	22.97	23.49
24hW-5	17.42	22.22	18.92	18.33	22.76	20.52	19.88	22.51	20.08	22.65	22.95
24hOS-1	16.76	22.46	17.97	17.24	23.08	21.33	19.74	22.72	19.04	22.71	23.3
24hOS-3	16.31	22.27	17.68	17.12	22.74	21.08	19.95	22.23	18.51	22.6	22.53
24hOS-5	16.81	23.47	18.46	17.81	23.25	21.64	20.65	23.24	19.84	23.29	22.95
48h-CK-1	17.21	22.79	17.96	17.46	23.1	21.97	20.68	22.45	17.45	22.45	22.98
48h-CK-3	18.1	22.88	18.05	17.93	23.17	22.12	20.96	22.87	17.68	22.73	25.03
48h-CK-4	17.8	23.17	18.15	17.79	23.42	22.77	21.09	23.19	17.66	22.84	23.6
48h-W-1	17	23.06	18.34	17.93	23	21.75	20.79	22.56	18.15	22.64	22.68
48h-W-2	17.28	22.99	18.2	18.06	22.97	21.94	20.85	22.78	17.65	22.58	22.78
48h-W-3	16.98	22.74	18.12	17.69	23.01	21.69	20.53	22.27	17.27	22.42	22.78
48h-OS-1	17.22	23.53	18.75	18.29	23.31	21.85	21.11	22.93	18.79	22.87	22.51
48h-OS-2	17.07	22.78	18.07	17.87	22.7	21.27	20.54	21.92	17.66	22.24	22.71
48h-OS-3	17.87	23.22	18.64	18.3	23.31	22.16	20.97	22.94	18	22.97	23
